# Supplementary material for: Caste-Specific Differences in Hindgut Microbial Communities of Honey Bees (Apis mellifera)
Source: PLoS One. 2015 Apr 15;10(4):e0123911. doi: 10.1371/journal.pone.0123911 (PMC4398325; doi:10.1371/journal.pone.0123911)
Supplement: S1 Appendix — (TXT) [file pone.0123911.s001.txt]

>1 original_id=103:Q7:R75_26030;size=133457
GGACGAACGCTGGCGGCGTGCCTAATACATGCAAGTCGAGCGAGCAAAGTTAAAGGAATA
CTTCGGTAGGAATTTAATAGCGCGAGCGGCGGATGGGTGAGTAACACGTGGGCAACCTGC
CCTTTAGCTTGGGATACCACTTGGAAACAGGTGCTAATACCAAATAAGAAGTAAGAGCGC
ATGCTCAAGCTATGAAAGGCGGCTTTCGAGCTGTCACTAAAGGATGGGCCCGCGGTGCAT
TAGCTAGTTGGTAAGGTAACGGCTTACCAAGGCAATGATGCATAGCCGAGTTGAgagaCT
GATCGGCCACATTGGGACTGAGACACGGCCCAAACTCCTACGGGAGGCAGCAGTAGGGAA
TCTTCCACAATGGACGCAAGTCTGATGGAGCAACGCCGCGTGAGTGAAGAAGGTTTTCGG
ATCGTAAAGCTCTGTTGTTGGTGAAGAAGGACATGGGTAGTAACTGATCTATGTTTGACG
GTAATCAACCAGAAAGTCACGGCTAACTACGTGC
>2 original_id=106:FO:w173_763;size=52849
GATTGAACGCTGGCGGCATGCTTTACACATGCAAGTCGAACGGCAGCACGGAGAGCTTGC
TctctGGTGGCGAGTGGCGAACGGGTGAGTAATGCATCGGAACGTACCGAGTAATGGggg
ATAACTGTCCGAAAGGATGGCTAATACCGCATACGCCCTGAGGgggAAAGCGGgggATCG
AAAGACCTCGCGTTATTTGAGCGGCCGATGTTGGATTAGCTAGTTGGTGGGGTAAAGGCC
TACCAAGGCGACGATCCATAGCGGGTCTGAGAGGATGATCCGCCACATTGGGACTGAGAC
ACGGCCCAAACTCCTACGGGAGGCAGCAGTGGGGAATTTTGGACAATGGggggAACCCTG
ATCCAGCCATGCCGCGTGTCTGAAGAAGGCCTTCGGGTTGTAAAGGACTTTTGTTAGGGA
AGAAAAGCCGGGTGTTAATACCACCTGGTGCTGACGGTACCTAAAGAATAAGCACCGGCT
AACTACGTGC
>3 original_id=103:Q7:R75_283;size=46387
GGACGAACGCTGGCGGCGTGCCTAATACATGCAAGTCGAGCGAGCAATCTTAACGGAATA
CTTCGGTAGGAAGTCAAGAGCGCGAGCGGCGGATGGGTGAGTAACACGTGGGCAACCTGC
CCTATAGCTTGGGATACCACTTGGAAACAGGTGCTAATACCAAATAAGCAGCACGAGCGC
ATGCTCAAGCTGTAAAAGGCGGCTTTAAAGCTGTCACTAAAGGATGGGCCCGCGGTGCAT
TAGCTAGTTGGCAAGGTAACGGCCTACCAAGGCGATGATGCATAGCCGAGTTGAgagaCT
GACCGGCCACATTGGGACTGAGACACGGCCCAAACTCCTACGGGAGGCAGCAGTAGGGAA
TCTTCCACAATGGACGCAAGTCTGATGGAGCAACGCCGCGTGAGTGAAGAAGGTTTTCGG
ATCGTAAAGCTCTGTTGTTGGTGAAGAAGGACAGGGAAAGCAACTGATTCTTGTTTGACG
GTAATCAACCAGAAAGTCACGGCTAACTACGTGC
>4 original_id=103:Q7:R75_302;size=40116
GGACGAACGCTGGCGGCGTGCCTAATACATGCAAGTCGAGCGCGGGAAGTCAGGGAAGCC
TTCGGGTGGAACTGGTGGAACGAGCGGCGGATGGGTGAGTAACACGTAGGTAACCTGCCC
TAAAGCGGgggATACCATCTGGAAACAGGTGCTAATACCGCATAACCCCAGCAGTCACAT
GAGTGCTGGTTGAAAGACGGCTTCGGCTGTCACTTTAGGATGGACCTGCGGCGTATTAGC
TAGTTGGTGGAGTAACGGTTCACCAAGGCGATGATACGTAGCCGACCTGAGAGGGTAATC
GGCCACATTGGGACTGAGACACGGCCCAAACTCCTACGGGAGGCAGCAGTAGGGAATCTT
CCACAATGGACGCAAGTCTGATGGAGCAACGCCGCGTGGATGAAGAAGGTCTTCGGATCG
TAAAATCCTGTTGTTGAAGAAGAACGGTTGTGAGAGTAACTGCTCATAACGTGACGGTAA
TCAACCAGAAAGTCACGGCTAACTACGTGC
>5 original_id=103:Q7:R75_103;size=35438
GAGCGAACGCTGGCGGCATGCTTAACACATGCAAGTCGCACGGACATTTCGGTGTTAGTG
GCGGACGGGTGAGTAACGCGTAGGGATCTGTCCATAAGAGGgggATAACTTTGGGAAACT
GGAGCTAATACCGCATGATACCTGAGGGTTAAAGGAGTGATCCGCTTATGGAGGAACCTG
CGTTTGATTAGCTAGTTGGTGGGGTAATGGCCTACCAAGGCGATGATCGATAGCTGGTTT
GAGAGGATGATCAGCCACACTGGGACTGAGACACGGCCCAGACTCCTACGGGAGGCAGCA
GTGGGGAATATTGGACAATGGgggCAACCCTGATCCAGCAATGCCGCGTGTATGAAGAAG
GTCTTCGGATTGTAAAGTACTTTCGGTAGGGACGATGATGACGGTACCTACAGAAGAAGC
CCCGGCTAACTTCGTGC
>6 original_id=106:FO:w173_2436;size=30176
GGACGAACGCTGGCGGCGTGCCTAATACATGCAAGTCGAGCGAGCAATTTTGACGGAATA
CTTCGGTAGGAAGTCAGAAGCGCGAGCGGCGGATGGGTGAGTAACACGTGGGCAACCTGC
CCTTTAGCTTGGGATACCACTTGGAAACAGGTGCTAATACCAAATAAGCAGCACGAGCGC
ATGCTCGAGCTGAGAAAGGCGGCTTTCGAGCTGTCACTAAAGGATGGGCCCGCGGTGCAT
TAGCTAGTTGGTAAGGTAACGGCTTACCAAGGCGATGATGCATAGCCGAGTTGAgagaCT
GACCGGCCACATTGGGACTGAGACACGGCCCAAACTCCTACGGGAGGCAGCAGTAGGGAA
TCTTCCACAATGGACGCAAGTCTGATGGAGCAACGCCGCGTGAGTGAAGAAGGTTTTCGG
ATCGTAAAGCTCTGTTGTTGGTGAAGAAGGACAAGGGTAGTAACTGATTCTTGTTTGACG
GTAATCAACCAGAAAGTCACGGCTAACTACGTGC
>7 original_id=106:FO:w173_4864;size=17279
GGACGAACGCTGGCGGCGTGCCTAATACATGCAAGTCGAGCGAGCGAGATGAACGGAATA
CTTCGGTAGGAAGTTCAGATTGCGAGCGGCGGATGGGTGAGTAACACGTAGGCAATCTAC
CCTTAAGCGGgggATAACACCTGGAAACAGGTGCTAATACCGCATAAAACTAAGGACGCC
TGTTCTAAAGTTAAAAGACGGTGAGAGCTGTCACTTAAGGATGAGCCTGCGGCGTATTAG
CTAGTTGGCAAGGTAAGAGCTTACCAAGGCGATGATACGTAGCCGACCTGAGAGGGTAAT
CGGCCACATTGGGACTGAGACACGGCCCAAACTCCTACGGGAGGCAGCAGTAGGGAATCT
TCCACAATGGACGCAAGTCTGATGGAGCAACGCCGCGTGGATGAAGAAGGTCTTCGGATC
GTAAAATCCTGTTGTTGAAGAAGAACGTATGTGAGAGTAACTGCTCAGATAGTGACGGTA
TTCAACCAGAAAGTCACGGCTAACTACGTGC
>8 original_id=96:FO:i1or2_3644;size=13257
GAGCGAACGCTGGCGGCATGCTTAACACATGCAAGTCGCACGGACCTTTCGGGGTTAGTG
GCGGACGGGTGAGTAACGCGTAGGGATCTGTCTATAGGAGGgggACAACCACGGGAAACT
GTGGCTAATACCGCATAATACCTGAGGGTTAAAGGAGCAATCCGCCTATAGAGGAACCTG
CGTTTGATTAGCTAGTTGGTGGGGTAAATGCCTACCAAGGCGATGATCGATAGCTGGTTT
GAGAGGATGATCAGCCACACTGGGACTGAGACACGGCCCAGACTCCTACGGGAGGCAGCA
GTGGGGAATATTGGACAATGGgggCAACCCTGATCCAGCAATGCCGCGTGTATGAAGAAG
GTCTTCGGATTGTAAAGTACTTTCAGTAGGGACGATGATGACGGTACCTACAGAAGAAGC
CCCGGCTAACTTCGTGC
>9 original_id=106:FO:w173_95176;size=12611
GGACGAACGCTGGCGGCGTGCCTAATACATGCAAGTCGAGCGAGCAATTTTAACGGAATA
CCTTCGGGTAGGAAGATAAAAGCGCGAGCGGCGGATGGGTGAGTAACACGTGGGCAACCT
GCCCTTTAGCTTGGGATACCACTTGGAAACAGGTGCTAATACCAAATAAGAAGCAAGAGC
GCATGCTCAAGCTATGAAAGGCGGCTTTCGAGCTGTCACTAAAGGATGGGCCCGCGGTGC
ATTAGCTAGTTGGTAAGGTAACGGCTTACCAAGGCAATGATGCATAGCCGAGTTGAgaga
CTGATCGGCCACATTGGGACTGAGACACGGCCCAAACTCCTACGGGAGGCAGCAGTAGGG
AATCTTCCACAATGGACGCAAGTCTGATGGAGCAACGCCGCGTGAGTGAAGAAGGTTTTC
GGATCGTAAAGCTCTGTTGTTGGTGAAGAAGGATAGGGGTAGTAACTGATTCTTATTTGA
CGGTAATCAACCAGAAAGTCACGGCTAACTACGTGC
>10 original_id=109:NU:o12_127686;size=6908
GATTGAACGCTGGCGGCAGGCTTAACACATGCAAGTCGAACGGTAACATGAGTGCTTGCA
CTTGATGACGAGTGGCGGACGGGTGAGTAAAGTATGGGGATCTGCCGAATGGAGGgggAC
AACAGTTGGAAACGACTGCTAATACCGCATAAAGTTGAgagaCCAAAGCATGGGACTTAC
GGGCCATGCGCCATTCGATGAACCCATATGGGATTAGCTAGTTGGTAGGGTAATGGCTTA
CCAAGGCGACGATCTCTAGCTGGTCTGAGAGGATGACCAGCCACACTGGAACTGAGACAC
GGTCCAGACTCCTACGGGAGGCAGCAGTGGGGAATATTGCACAATGGggggAACCCTGAT
GCAGCCATGCCGCGTGTATGAAGAAGGCCTTCGGGTTGTAAAGTACTTTCGGTAACGAGG
AAGGTGGTGTATCTAATAGGTGCATCAATTGACGTTAATTACAGAAGAAGCACCGGCTAA
CTCCGTGC
>11 original_id=106:FO:w173_1833;size=4313
GAACGAACGCTGGCGGCAGGCTTAACACATGCAAGTCGAACGCACTCTTCGGAGTGAGTG
GCAGACGGGTGAGTAACGCGTGGGAATCTACCTATTTCTACGGAATAACGCAGAGAAATT
TGTGCTAATACCGTATACGTCCTTAGGGAGAAAGATTTATCGGAGATAGATGAGCCCGCG
TTGGATTAGCTAGTTGGTAGGGTAATGGCCTACCAAGGCGACGATCCATAGCTGGTCTGA
GAGGATGACCAGCCACATTGGGACTGAGACACGGCCCAGACTCCTACGGGAGGCAGCAGT
GGGGAATATTGGACAATGGGCGCAAGCCTGATCCAGCCATGCCGCGTGAGTGATGAAGGC
CCTAGGGTTGTAAAGCTCTTTCACCGGTGAAGATAATGACGGTAACCGGAGAAGAAGCCC
CGGCTAACTTCGTGC
>12 original_id=112:DR:y5_21313;size=3429
GAGCGAACGCTGGCGGCATGCTTAACACATGCAAGTCGCACGAACCTTTCGGGGTTAGTG
GCGGACGGGTGAGTAACGCGTAGGAACCTATCTGGAGGTGGgggATAACATCGGGAAACT
GGTGCTAATACCGCATGATGCCTGAGGGCCAAAGGAgagaTCCGCCATTGGAGGGGCCTG
CGTTCGATTAGCTAGTTGGTTGGGTAAAGGCTGACCAAGGCGATGATCGATAGCTGGTTT
GAGAGGATGATCAGCCACACTGGGACTGAGACACGGCCCAGACTCCTACGGGAGGCAGCA
GTGGGGAATATTGGACAATGGgggCAACCCTGATCCAGCAATGCCGCGTgtgtgAAGAAG
GTCTTCGGATTGTAAAGCACTTTCACTAGGGAAGATGATGACGGTACCTAGAGAAGAAGC
CCCGGCTAACTTCGTGC
>13 original_id=107:FO:o12_60894;size=3378
GATTGAACGCTGGCGGCAGGCTTAACACATGCAAGTCGAACGGTAACATGAGTGCTTGCA
CTTGATGACGAGTGGCGGACGGGTGAGTAATGTATGGGGATCTGCCGAATGGATTGGGAC
AACAGTTGGAAACGACTGCTAATACCGAATAATGTCGCGAGACCAAAGGGTGCTTTCGGG
CACTTGCCATTTGATGAACCCATATGAGATTAGCTAGTTGGTGGGGTAAAGGCTCACCAA
GGCGACGATCTCTAGCTGGTCTGAGAGGATGACCAGCCACACTGGAACTGAGACACGGTC
CAGACTCCTACGGGAGGCAGCAGTGGGGAATATTGCACAATGGgggAAACCCTGATGCAG
CCATGCCGCGTGTATGAAGAAGGCCTTAGGGTTGTAAAGTACTTTCGGTGATGAGGAAGT
TATGtgtgGGATAAGCACATATAATTGACGTTAGTTACAGAAGAAGCACCGGCTAACTCC
GTGC
>14 original_id=110:DR:w173_17741;size=2141
GATTGAACGCTGGCGGCAGGCTTAACACATGCAAGTCGAGCGGTAGCACAGGAGAGCTTG
CTctctGGGTGACGAGCGGCGGACGGGTGAGTAATGTCTGGGAAACTGCCTGATGGAGGg
ggATAACTACTGGAAACGGTAGCTAATACCGCATAACGTCGCAAGACCAAAGAGGgggAC
CTTCGGGCCTCTTGCCATCAGATGTGCCCAGATGGGATTAGCTAGTAGGTGGGGTAATGG
CTCACCTAGGCGACGATCCCTAGCTGGTCTGAGAGGATGACCAGCCACACTGGAACTGAG
ACACGGTCCAGACTCCTACGGGAGGCAGCAGTGGGGAATATTGCACAATGGGCGCAAGCC
TGATGCAGCCATGCCGCGTgtgtgAAGAAGGCCTTCGGGTTGTAAAGCACTTTCAGCGAG
GAGGAAGGTGGTGAGCTTAATACGCTCATCAATTGACGTTACTCGCAGAAGAAGCACCGG
CTAACTCCGTGC
>15 original_id=38:NU:w173_105574;size=421
GGACGAACGCTGGCGGCGTGCCTAATACATGCAAGTCGAGCGAGGGAAGGACATGAATTt
ttCGGAAGGATTGTTTAGACCGAGCGGCGGATGGGTGAGTAACACGTAGGGAACCTGCCA
AACAGACGGGGATACCACTTGGAAACAAGTGCTAATACCGGATAGAGCACTTTATCGCAT
GATAGAGTGAGGAAAGGGCGGCGAAAGCTGTCGCTGATTGATGGACCTGCGGCGTATTAG
CTAGTTGGGGAGGTAAAGGCTCACCAAGGCGATGATACGTAGCCGACCTGAGAGGGTAAA
CGGCCACATTGGGACTGAGACACGGCCCAAACTCCTACGGGAGGCAGCAGTAGGGAATTT
TCCACAATGGACGAAAGTCTGATGGAGCAACGCCGCGTGAGTGAAGAAGGTTTTCGGATT
GTAAAGCTCTGTTGTTAAAGAAGAAGGGTATGTAGAGTAACTGATatataCTTGACGGTA
TTTAACGAGGAAGTCACGGCTAACTACGTGC
>16 original_id=101:Q7:R9_16874;size=149
GAGCGAACGCTGGCGGCAGGCCTAACACATGCAAGTCGAACGAACTCTTCGGAGTTAGTG
GCGGACGGGTGAGTAACACGTGGGAACGTGCCTTTAGGTTCGGAATAACTCAGGGAAACT
TGTGCTAATACCGAATGTGCCCTTCGGgggAAAGATTTATCGCCTTTAGAGCGGCCCGCG
TCTGATTAGCTAGTTGGTGAGGTAAAGGCTCACCAAGGCGACGATCAGTAGCTGGTCTGA
GAGGATGATCAGCCACATTGGGACTGAGACACGGCCCAAACTCCTACGGGAGGCAGCAGT
GGGGAATCTTGCGCAATGGGCGAAAGCCTGACGCAGCCATGCCGCGTGAATGATGAAGGT
CTTAGGATTGTAAAATTCTTTCACCGGGGACGATAATGACGGTACCCGGAGAAGAAGCCC
CGGCTAACTTCGTGC
>17 original_id=101:Q7:R9_773;size=140
GGACGAACGCTGGCGGCGTGCCTAATACATGCAAGTCGAACGAGCTCTCCCAAATTGATT
TTATGCTTGCATAAATGATTtttGGATTCGGAGCGAGTGGCGAACTGGTGAGTAACACGT
GGGTAACCTGCCCCGAAGCGGgggATAACATTTGGAAACAAGTGCTAATACCGCATAATT
AGTTGGAACCGCATGGTTCCAACTTGAAAGATGGCTCTGCTATCACTTTGGGATGGACCC
GCGCCGTATTAGTTAGTTGGTGAGATAAAAGCCCACCAAGACGATGATACGTAGCCGACC
TGAGAGGGTAATCGGCCACATTGGGACTGAGACACGGCCCAGACTCCTACGGGAGGCAGC
AGTAGGGAATCTTCCACAATGGACGAAAGTCTGATGGAGCAACGCCGCGTGAGTGATGAA
GGTTTTCGGATCGTAAAACTCTGTTGTTAAAGAAGAACAAGTGTTAGAGTAACTGTTAAC
ACTTTGACGGTATTTAACCAGAAAGCCACGGCTAACTACGTGC
>18 original_id=48:FO:o12_2383;size=106
GATTGAACGCTGGCGGCAGGCCTAACACATGCAAGTCGAACGGTAGCACAGAGGAGCTTG
CTCCTTGGGTGACGAGTGGCGGACGGGTGAGTAATGTCTGGGAAACTGCCCGATGGAGGg
ggATAACTACTGGAAACGGTAGCTAATACCGCATAACGTCGCAAGACCAAAGAGGgggAC
CTTCGGGCCTCTTGCCATCGGATGTGCCCAGATGGGATTAGCTAGTAGGTGGGGTAACGG
CTCACCTAGGCGACGATCCCTAGCTGGTCTGAGAGGATGACCAGCCACACTGGAACTGAG
ACACGGTCCAGACTCCTACGGGAGGCAGCAGTGGGGAATATTGCACAATGGGCGCAAGCC
TGATGCAGCCATGCCGCGTGTATGAAGAAGGCCTTCGGGTTGTAAAGTACTTTCAGCGAG
GAGGAAGGTGTTGTGGTTAATAACCGCAGCAATTGACGTTACTCGCAGAAGAAGCACCGG
CTAACTCCGTGC
>19 original_id=103:Q7:R75_20278;size=68
GATTGAACGCTGGCGGCAGGCCTAACACATGCAAGTCGAACGGTAGCACAGagagCTTGC
TCTCGGGTGACGAGTGGCGGACGGGTGAGTAATGTCTGGGAAACTGCCTGATGGAGGggg
ATAACTACTGGAAACGGTAGCTAATACCGCATAACGTCGCAAGACCAAAGAGGgggACCT
TCGGGCCTCTTGCCATCAGATGTGCCCAGATGGGATTAGCTAGTAGGTGGGGTAACGGCT
CACCTAGGCGACGATCCCTAGCTGGTCTGAGAGGATGACCAGCCACACTGGAACTGAGAC
ACGGTCCAGACTCCTACGGGAGGCAGCAGTGGGGAATATTGCACAATGGGCGCAAGCCTG
ATGCAGCCATGCCGCGTGTATGAAGAAGGCCTTCGGGTTGTAAAGTACTTTCAGCGGGGA
GGAAGGCGATAAGGTTAATAACCTTGTCGATTGACGTTACCCGCAGAAGAAGCACCGGCT
AACTCCGTGC
>20 original_id=103:Q7:R75_11969;size=54
GGATGAACGCTAGCGGCAGGCCTAACACATGCAAGTCGAGGGGTAGAAGTCTTCGGACTT
TGAGACCGGCGCACGGGTGCGTAACGCGTATGCAATCTACCTTGTACAGAGGGATAGCCC
AGAGAAATTTGGATTAATACCTCATAGTATATTTGAATGGCATCATTTAGATATTAAAGT
TCCAACGGTACAAGATGAGCATGCGTCCCATTAGTTAGTTGGTGTGGTAACGGCACACCA
AGACGATGATGGGTAGGGGTCCTGAGAGGGAGATCCcccACACTGGTACTGAGACACGGA
CCAGACTCCTACGGGAGGCAGCAGTGAGGAATATTGGTCAATGGAGGCAACTCTGAACCA
GCCATGCCGCGTGCAGGATGACGGTCCTATGGATTGTAAACTGCTTTTATACGGGAAGAA
AACGAGTTACGTGTAACTAACTGACGGTACCGTAAGAATAAGGATCGGCTAACTCCGTGC
>21 original_id=34:NU:o12_12487;size=26
GGATGAACGCTGGCGGCGTGCCTAATACATGCAAGTCGTACGAACAGCGGAAAGTGCTTG
CACTTTCCAAGTAAGTGGCGAACGGGTGAGTAACACGTGAATAACCTACCTCAAAGTCTG
GGATAACCATTGGAAACAGTGACTAATACCGGATAAAACCCAAGTGCACATGCACTAAGG
TTAAAAGCTGCGTTTGCAGCGCTTTAAGATGGATTCGCGGTGCATTAGTTAGTTGGTGAG
GTAAAGGCTCACCAAGACGATGATGCATAGCCGAGTTGAgagaCTGACCGGCCACATTGG
GACTGAGACACGGCCCAAACTCCTACGGGAGGCTGCAGTAGGGAATCTTCCACAATGGGC
GCAAGCCTGATGGAGCAACGCCGCGTgtgtgATGAAGGCTTTCGGGTCGTAAAGCACTGT
TGTATGGGAAGAACGGGTTTAAGAGGAAATGCTTAGACAGTGACGGTACCATACCAGAAA
GGGACGGCTAAATACGTGC
>22 original_id=107:FO:o12_118251;size=19
GGACGAACGCTGGCGGCGTGCCTAATACATGCAAGTCGAGCGAGCAATTTTAACGGAATA
CTTCGGTATGAAGTTAAGAGCGCGAGCGGCGGATGGGTGAGTAACACGTGGGCAACCTGC
CCTTTAGCTTGGGATACCACTTGGAAACAGGTGCTAATACCAAATAAGAAGCGAGAGCGC
ATGCTCAAGCAGTAAAAGGCGGCTTTCGAGCTGTCACTAAAGGATGGGCCCGCGGTGCAT
TAGCTAGTTGGTAAGGTAACGGCCTACAAAGGCAATGATGCATAGCCGAGTTGAgagaCT
GACCGGCCACATTGGGACTGAGACACGGCCCAAACTCCTACGGGAGGCAGCAGTAGGGAA
TCTTCCACAATGGACGCAAGTCTGATGGAGCAACGCCGCGTGAGTGAAGAAGGTTTTCGG
ATCGTAAAGCTCTGTTGTTGGTGAAGAAGGACAAGGGTAGTAACTGATCTTTGTTTGACG
GTAATCAACCAGAAAGTCACGGCTAACTACGTGC
>23 original_id=101:Q7:R9_2160;size=14
GAGTGAACGCTGGCGGTAGGCCTAACACATGCAAGTCGAACGGCAGCACAGTAAGAGCTT
GCTCTTATGGGTGGCGAGTGGCGGACGGGTGAGGAATACATCGGAATCTACTCTGTCGTG
GgggATAACGTAGGGAAACTTACGCTAATACCGCATACGACCTACGGGTGAAAGCAGGGG
ATCTTCGGACCTTGCGCGATTGAATGAGCCGATGTCGGATTAGCTAGTTGGCGGGGTAAA
GGCCCACCAAGGCGACGATCCGTAGCTGGTCTGAGAGGATGATCAGCCACACTGGAACTG
AGACACGGTCCAGACTCCTACGGGAGGCAGCAGTGGGGAATATTGGACAATGGGCGCAAG
CCTGATCCAGCCATACCGCGTGGGTGAAGAAGGCCTTCGGGTTGTAAAGCCCTTTTGTTG
GGAAAGAAATCCAGCCGGCTAATACCTGGTTGGGATGACGGTACCCAAAGAATAAGCACC
GGCTAACTTCGTGC
>24 original_id=110:DR:w173_117809;size=10
GAACGAACGCTAGCTATATGCTTAACACATGCAAGTCGAACGTTGTTTTAGGGGAGCTGG
GCAGAAGGAAAAGAGGCTCCTAGCTAAAGGTAGCTTGTCTCGCCCAGGAGGTGGGAACAG
TTTAGAACAAAGTGGCGAACGGGTGCGTAACGCGTGGGAATCTGCCGAACAGTTCGGGCC
AAATCCTGAAGAAAGCTAAaaaGCGCTGTTTGATGAGCCTGCGTAGTATTAGGTAGTTGG
TCAGGTAAAGGCTGACCAAGCCAATGATGCTTAGCTGGTCTTTTCGGATGATCAGCCACA
CTGGGACTGAGACACGGCCCGGACTCCCACGGggggCAGCAGTGGGGAATCTTGGACAAT
GGGCGAAAGCCCGATCCAGCAATATCGCGTGAGTGAAAAGAAGGGCAATGCCGCTTGTAA
AGCTCTTTCGTCGAGTGCGCGATCATGACAGGACTCGAGGAAGAAGCCCCGGCTAACTCC
GTGC
>25 original_id=110:DR:w173_399495;size=10
GGACGAACGCTGGCGGCGTGCTTAACACATGCAAGTCGAACGGAAAGGCCCTGCTTGCAG
GGTACTCGAGTGGCGAACGGGTGAGTAACACGTGGGTGATCTGCCCTGCACTTCGGGATA
AGCCTGGGAAACTGGGTCTAATACCGGATAGGAGCCATTtttAGTGTGATGGTTGGAAAG
TTttttCGGTGTAGGATGAGCTCGCGGCCTATCAGCTTGTTGGTGGGGTAATGGCCTACC
AAGGCGGCGACGGGTAGCCGGCCTGAGAGGGTGGACGGCCACATTGGGACTGAGATACGG
CCCAGACTCCTACGGGAGGCAGCAGTGGGGAATATTGCACAATGGGCGCAAGCCTGATGC
AGCGACGCCGCGTGGgggATGACGGCCTTCGGGTTGTAAACTCCTTTCGCTAGGGACGAA
GCTTtttGTGACGGTACCTAGATAAGAAGCACCGGCTAACTACGTGC
>26 original_id=52:NU:w173_6651;size=9
GGACGAACGCTGGCGGCGTGCCTAATACATGCAAGTCGAACGCTTCTTTCCTCCCGAGTG
CTTGCACTCAATTGGAAAGAGGAGTGGCGGACGGGTGAGTAACACGTGGGTAACCTACCC
ATCAGAGGgggATAACACTTGGAAACAGGTGCTAATACCGCATAACAGTTTATGCCGCAT
GGCATAAGAGTGAAAGGCGCTTTCGGGTGTCGCTGATGGATGGACCCGCGGTGCATTAGC
TAGTTGGTGAGGTAACGGCTCACCAAGGCCACGATGCATAGCCGACCTGAGAGGGTGATC
GGCCACACTGGGACTGAGACACGGCCCAGACTCCTACGGGAGGCAGCAGTAGGGAATCTT
CGGCAATGGACGAAAGTCTGACCGAGCAACGCCGCGTGAGTGAAGAAGGTTTTCGGATCG
TAAAACTCTGTTGTTAGAGAAGAACAAGGACGTTAGTAACTGAACGTCCCCTGACGGTAT
CTAACCAGAAAGCCACGGCTAACTACGTGC
>27 original_id=110:DR:w173_888359;size=8
GGATGAACGCTGGCGGCGTGCCTAATACATGCAAGTCGAGCGAACAGACGAGGAGCTTGC
TCCTCTGACGTTAGCGGCGGACGGGTGAGTAACACGTGGATAACCTACCTATAAGACTGG
GATAACTTCGGGAAACCGGAGCTAATACCGGATAATatatTGAACCGCATGGTTCAATAG
TGAAAGACGGTTTTGCTGTCACTTATAGATGGATCCGCGCCGCATTAGCTAGTTGGTAAG
GTAACGGCTTACCAAGGCAACGATGCGTAGCCGACCTGAGAGGGTGATCGGCCACACTGG
AACTGAGACACGGTCCAGACTCCTACGGGAGGCAGCAGTAGGGAATCTTCCGCAATGGGC
GAAAGCCTGACGGAGCAACGCCGCGTGAGTGATGAAGGTCTTCGGATCGTAAAACTCTGT
TATTAGGGAAGAACAAATGTGTAAGTAACTATGCACGTCTTGACGGTACCTAATCAGAAA
GCCACGGCTAACTACGTGC
>28 original_id=110:DR:w173_188744;size=8
GATTGAACGCTGGCGGCATGCCTTACACATGCAAGTCGAACGGCAGCGCGGGAGCAATCC
TGGCGGCGAGTGGCGAACGGGTGAGTAATatatCGGAACGTGCCCATTAGTGGgggATAG
CCCGGCGAAAGCCGGATTAATACCGCATACGACCTGAGGGTGAAAGCGGgggATCGCAAG
ACCTCGCGCTATTGGAGCGGCCGATATCAGATTAGCTAGTTGGTGGGGTAAAGGCCTACC
AAGGCAACGATCTGTAGTTGGTCTGAGAGGACGACCAGCCACACTGGGACTGAGACACGG
CCCAGACTCCTACGGGAGGCAGCAGTGGGGAATTTTGGACAATGGGCGCAAGCCTGATCC
AGCAATGCCGCGTGCAGGAAGAAGGCCTTCGGGTTGTAAACTGCTTTTGTCAGGGAAGAA
ATCCTTTGGGCTAATACCTCGGAGGGATGACGGTACCTGAAGAATAAGCACCGGCTAACT
ACGTGC
>29 original_id=101:Q7:R9_654;size=7
GAACGAACGCTGGCGGCAGGCTTAACACATGCAAGTCGAACGCCCCGCAAGGGGAGTGGC
AGACGGGTGAGTAACGCGTGGGAACATACCCTTTCCTGCGGAATAGCTCCGGGAAACTGG
AATTAATACCGCATACGCCCTACGGgggAAAGATTTATCGGGGAAGGATTGGCCCGCGTT
GGATTAGCTAGTTGGTGGGGTAAAGGCCTACCAAGGCGACGATCCATAGCTGGTCTGAGA
GGATGATCAGCCACATTGGGACTGAGACACGGCCCAAACTCCTACGGGAGGCAGCAGTGG
GGAATATTGGACAATGGGCGCAAGCCTGATCCAGCCATGCCGCGTGAGTGATGAAGGCCT
TAGGGTTGTAAAGCTCTTTCACCGGAGAAGATAATGACGGTATCCGGAGAAGAAGCCCCG
GCTAACTTCGTGC
>30 original_id=101:Q7:R9_6308;size=7
GATTGAACGCTGGCGGCAGGCCTAACACATGCAAGTCGAGCGGTAGagagaAGCTTGCTT
CTCTTGAGAGCGGCGGACGGGTGAGTAATGCCTAGGAATCTGCCTGGTAGTGGgggATAA
CGTCCGGAAACGGACGCTAATACCGCATACGTCCTACGGGAGAAAGCAGGGGACCTTCGG
GCCTTGCGCTATCAGATGAGCCTAGGTCGGATTAGCTAGTTGGTGGGGTAATGGCTCACC
AAGGCGACGATCCGTAACTGGTCTGAGAGGATGATCAGTCACACTGGAACTGAGACACGG
TCCAGACTCCTACGGGAGGCAGCAGTGGGGAATATTGGACAATGGGCGAAAGCCTGATCC
AGCCATGCCGCGTgtgtgAAGAAGGTCTTCGGATTGTAAAGCACTTTAAGTTGGGAGGAA
GGGCAGTAAATTAATACTTTGCTGTTTTGACGTTACCGACAGAATAAGCACCGGCTAACT
CTGTGC
>31 original_id=110:DR:w173_789343;size=7
GAGCGAACGCTGGCGGCAGGCTTAACACATGCAAGTCGAACGGGCATCTTCGGATGTCAG
TGGCAGACGGGTGAGTAACACGTGGGAACGTACCCTTCGGTTCGGAATAACTCAGGGAAA
CTTGAGCTAATACCGGATACGCCCTTTTGGGGAAAGGTTTACTGCCGAAGGATCGGCCCG
CGTCTGATTAGCTTGTTGGTGGGGTAACGGCCTACCAAGGCGACGATCAGTAGCTGGTCT
GAGAGGATGATCAGCCACACTGGGACTGAGACACGGCCCAGACTCCTACGGGAGGCAGCA
GTGGGGAATATTGGACAATGGGCGCAAGCCTGATCCAGCCATGCCGCGTGAGTGATGAAG
GCCTTAGGGTTGTAAAGCTCTTTTGTCCGGGACGATAATGACGGTACCGGAAGAATAAGC
CCCGGCTAACTTCGTGC
>32 original_id=103:Q7:R75_5611;size=7
GGATGAACGCTAGCGGCAGGCCTAATACATGCAAGTCGAACGAGATTATCCAGCTTGCTG
GATATGAAAGTGGCGCACGGGTGCGTAACGCGTGAGCAACCTACCTCTGTCAGGgggATA
GCCCGGCGAAAGTCGGATTAACACCGCATGACATTATTGATGTGGCATCACATTATAATC
AAATATTTATAGGACAGAGATGGGCTCGCGTGACATTAGCTAGTTGGAGAGGTAACGGCT
CACCAAGGCAACGATGTCTAGGGGCTCTGAGAGGAGAATCCcccACACTGGTACTGAGAC
ACGGACCAGACTCCTACGGGAGGCAGCAGTAAGGAATATTGGTCAATGGAGGGAACTCTG
AACCAGCCATGCCGCGTGCAGGATGACTGCCCTATGGGTTGTAAACTGCTTTTGTCGGGG
AATAAACCTACGTTTGAGAACGTAGCTGAATGTACCCGAAGAATAAGGATCGGCTAACTC
CGTGC
>33 original_id=38:NU:w173_111380;size=6
GGATGAACGCTGGCGGCGTGCTTAACACATGCAAGTCGAACGGGATCCGGGCAGCTTGCT
GCCTGGTGAGAGTGGCGAACGGGTGAGTAATGCGTGACCAACCTGCCCCATGCTTCGGAA
TAGCTCCTGGAAACGGGTGGTAATGCCGGATGCTCCGCACTGTCGCATGATGGTGTGGGA
AAGGGTTTACCGGCATGGGATGGGGTCGCGTCCTATCAGCTTGTTGGCGGGGTGATGGCC
TGCCAAGGCTTCGACGGGTAGCCGGCCTGAGAGGGCGACCGGCCACATTGGGACTGAGAT
ACGGCCCAGACTCCTACGGGAGGCAGCAGTGGGGAATATTGCACAATGGGCGAAAGCCTG
ATGCAGCGACGCCGCGTGCGGGATGACGGCCTTCGGGTTGTAAACCGCTTTTGATTGGGA
GCAAGCGAGAGTGAGTGTACCTTTCGAATAAGCACCGGCTAACTACGTGC
>34 original_id=74:DR:o12_10917;size=6
GGATGAACGCTGGCGGCGTGCCTAATACATGCAAGTCGAGCGAACAGATAAGGAGCTTGC
TCCTTTGAAGTTAGCGGCGGACGGGTGAGTAACACGTGGGTAACCTACCTATAAGACTGG
GATAACTTCGGGAAACCGGAGCTAATACCGGATAACATTTAGAACCGCATGGTTCTAAAG
TGAAAGATGGTTTTGCTATCACTTATAGATGGACCCGCGCCGTATTAGCTAGTTGGTAAG
GTAACGGCTTACCAAGGCGACGATACGTAGCCGACCTGAGAGGGTGATCGGCCACACTGG
AACTGAGACACGGTCCAGACTCCTACGGGAGGCAGCAGTAGGGAATCTTCCGCAATGGGC
GAAAGCCTGACGGAGCAACGCCGCGTGAGTGATGAAGGGTTTCGGCTCGTAAAACTCTGT
TATTAGGGAAGAACAAATGTGTAAGTAACTGTGCACATCTTGACGGTACCTAATCAGAAA
GCCACGGCTAACTACGTGC
>35 original_id=38:NU:w173_216961;size=6
GGACGAACGCTGGCGGCGTGCTTAACACATGCAAGTCGAACGGAAAGGCCCTGCTTTTGT
GGGGTGCTCGAGTGGCGAACGGGTGAGTAACACGTGAGTAACCTGCCCTTGACTTTGGGA
TAACTTCAGGAAACTGGGGCTAATACCGGATAGGAGCTCCTGCTGCATGGTGGgggTTGG
AAAGTTTCGGCGGTTGGGGATGGACTCGCGGCTTATCAGCTTGTTGGTGGGGTAGTGGCT
TACCAAGGCTTTGACGGGTAGCCGGCCTGAGAGGGTGACCGGCCACATTGGGACTGAGAT
ACGGCCCAGACTCCTACGGGAGGCAGCAGTGGGGAATATTGCACAATGGGCGGAAGCCTG
ATGCAGCAACGCCGCGTGCGGGATGACGGCCTTCGGGTTGTAAACCGCTTTCGCCTGTGA
CGAAGCGTGAGTGACGGTAATGGGTAAAGAAGCACCGGCTAACTACGTGC
>36 original_id=52:NU:w173_19055;size=4
GATTGAACGCTGGCGGCAGGCCTAACACATGCAAGTCGAACGGTAGCACAGagagCTTGC
TCTTGGGTGACGAGTGGCGGACGGGTGAGTAATGTCTGGGAAACTGCCCGATGGAGGggg
ATAACTACTGGAAACGGTAGCTAATACCGCATAACGTCGCAAGACCAAAGTGGgggACCT
TCGGGCCTCACACCATCGGATGTGCCCAGATGGGATTAGCTAGTAGGTGGGGTAATGGCT
CACCTAGGCGACGATCCCTAGCTGGTCTGAGAGGATGACCAGCCACACTGGAACTGAGAC
ACGGTCCAGACTCCTACGGGAGGCAGCAGTGGGGAATATTGCACAATGGGCGCAAGCCTG
ATGCAGCCATGCCGCGTGTATGAAGAAGGCCTTCGGGTTGTAAAGTACTTTCAGCGAGGA
GGAAGGCATTAAGGTTAATAACCTTAGTGATTGACGTTACTCGCAGAAGAAGCACCGGCT
AACTCCGTGC
>37 original_id=112:DR:y5_6048;size=4
GGACGAACGCTGGCGGCGTGCCTAATACATGCAAGTCGAACGAACCGCGACTGAGTGCTT
GCACTTGGTCAAGGTGAGTGGCGAACGGGTGAGTAACACGTGGGTAACCTACCTCATAGT
GGgggATAACAGTCGGAAACGACTGCTAATACCGCATAGGACATAGGATCACATGATCCA
GTGAGGAAAGGTGGCGCAAGCTATCGCTAAGAGATGGACCCGCGGTGCATTAGCTAGTTG
GTAGGGTAAAGGCCTACCAAGGCGATGATGCATAGCCGACCTGAGAGGGTGATCGGCCAC
ATTGGGACTGAGACACGGCCCAAACTCCTACGGGAGGCAGCAGTAGGGAATCTTCCGCAA
TGGACGCAAGTCTGACGGAGCAACGCCGCGTGAGTGAAGAAGGTCTTCGGATCGTAAAGC
TCTGTTGTTAGAGAAGAACAGCGCATAGAGTAACTGTTATGCGTGTGACGGTATCTAACC
AGAAAGCCACGGCTAACTACGTGC
>38 original_id=110:DR:w173_392433;size=4
GGATGAACGCTGGCGGCGTGCTTAACACATGCAAGTCGAACGGTGAAGCCCAGCTTGCTG
GGTGGATCAGTGGCGAACGGGTGAGTAACACGTGAGCAATCTGCCCCTGACTCTGGGATA
AGCGCTGGAAACGGCGTCTAATACTGGATACGAACCGTGGAGGCATCTTCAACGGTTGGA
AAGATTttttGGTCAGGGATGAGCTCGCGGCCTATCAGCTTGTTGGTGAGGTAATGGCTC
ACCAAGGCGTCGACGGGTAGCCGGCCTGAGAGGGTGACCGGCCACACTGGGACTGAGACA
CGGCCCAGACTCCTACGGGAGGCAGCAGTGGGGAATATTGCACAATGGGCGCAAGCCTGA
TGCAGCAACGCCGCGTGAGGGATGACGGCCTTCGGGTTGTAAACCTCTTTTAGCAGGGAA
GAAGCGAAAGTGACGGTACCTGCAGAAaaaGCGCCGGCTAACTACGTGC
>39 original_id=110:DR:w173_399119;size=4
GGACGAACGCTGGCGGCGTGCCTAATACATGCAAGTCGAGCGGACCTTTCGGGGTCAGCG
GCGGACGGGTGAGTAACACGTGGGCAATCTGCCCGATACTCTGGGATAACGCTTGGAAAC
GAGTGCTAATACCGGATGGTCTTCTTGGCCGCATGGCCGAGAAGGAAAAGACGCGTTCGC
GTCGGTGTCGGATGAGCCCGCGGCGCATTAGCTAGTTGGTGAGGTAACGGCCCACCAAGG
CGACGATGCGTAGCCGACCTGAGAGGGTGACCGGCCACACTGGGACTGAGACACGGCCCA
GACTCCTACGGGAGGCAGCAGTAGGGAATCTTCCACAATGGGCGAAAGCCTGATGGAGCA
ACGCCGCGTGAGTGATGAAGGCCTTCGGGTTGTAAAACTCTGTCATTCGGGACGAACCGG
AGTCTGAGGAAATGCAGACTctctGACGGTACCGGAGGAGGAAGCCCCGGCTAACTACGT
GC
>53 original_id=103:Q7:R75_3493;size=3
GAACGAACGCTGGCGGCAGGCTTAACACATGCAAGTCGAACGCCCCGCAAGGGGAGTGGC
AGACGGGTGAGTAACGCGTGGGAATCTACCTAGTTCTACGGAACAACAGAGGGAAACTTC
TGCTAATACCGTATACGCCCTATGGgggAAAGATTTATCGGAATTAGATGAGCCCGCGTA
AGATTAGCTAGTTGGTGAGGTAATGGCTCACCAAGGCGACGATCTTTAGCTGGTCTGAGA
GGATGATCAGCCACACTGGGACTGAGACACGGCCCAGACTCCTACGGGAGGCAGCAGTGG
GGAATATTGGACAATGGGCGCAAGCCTGATCCAGCCATGCCGCGTGAGTGATGAAGGCCT
TAGGGTTGTAAAGCTCTTTCAGTAGGGAAGATAATGACGGTACCTACAGAAGAAGCCCCG
GCTAACTTCGTGC
>55 original_id=74:DR:o12_16588;size=3
GGATGAACGCTGGCGGCGTGCTTAACACATGCAAGTCGAACGATGAAGCCCAGCTTGCTG
GGTGGATTAGTGGCGAACGGGTGAGTAACACGTGAGTAACCTGCCCTTAACTCTGGGATA
AGCCTGGGAAACTGGGTCTAATACCGGATAGGAGCGTCCACCGCATGGTGGGTGTTGGAA
AGATTTATCGGTTTTGGATGGACTCGCGGCCTATCAGCTTGTTGGTGAGGTAATGGCTCA
CCAAGGCGACGACGGGTAGCCGGCCTGAGAGGGTGACCGGCCACACTGGGACTGAGACAC
GGCCCAGACTCCTACGGGAGGCAGCAGTGGGGAATATTGCACAATGGGCGCAAGCCTGAT
GCAGCGACGCCGCGTGAGGGATGACGGCCTTCGGGTTGTAAACCTCTTTCAGTAGGGAAG
AAGCGAAAGTGACGGTACCTGCAGAAGAAGCACCGGCTAACTACGTGC
>57 original_id=110:DR:w173_272051;size=3
GAATAAATGCTATCGGTATACTTAACACATGCAAGTTGAATGTTttttAAaaaCAAACAT
AGCGAACGGGTGAGTAACACGTGAATTATCTACCTTTTAATTCAGAATAATTATTtttAT
AAaaaTACTGAATAAATAAACTAAAGTTttttAACGTTAAAAGATGAGTTTGCGCAAGAT
TAAGGTAGTTGGTAGTTTAAAAGACTACCAAGCTTATTATCTTTAGCTGATTTGAAAGAA
TGATCAGCCACATTGGGACTGAGACACGGCCCAAACTTttttAAAGGCAGCAGTGGGGAA
TTTTGGACAATGAGCGAAAGCTTGATCCAGTAATACCGAGTGAGTGAAGAAGGCTAATTA
GGTTGTAAAGCTCTTTCATTAAGGAGGAAAATGACAGTACTTAAaaaaGAAGTTCCGGCT
AATACCCGTGC
>58 original_id=65:QU:w173_4320;size=3
GAGCGAACGCTGGCGGCATGCTTAACACATGCAAGTCGCACGGACCCTTTGGGGTTAGTG
GCGGACGGGTGAGTAACGCGTAGGAACCTATCCAGGGGTGGgggATAACATTGGGAAACT
GGTGCTAATACCGCATGAAGCCTGAGGGCCAAAGGAGCAATCTGCCATTGGAGGGGCCTG
CGTTCGATTAGCTAGTTGGTTAGGTAAAGGCTGACCAAGGCGATGATCGATAGCTGGTTT
GAGAGGATGATCAGCCACACTGGGACTGAGACACGGCCCAGACTCCTACGGGAGGCAGCA
GTGGGGAATAGTGGACAATGGggggAACCCTGATCCAGCAATGCCGCGTgtgtgAAGAAG
GTCTTCGGATTGTAAAGCACTTTCACTAGGGAAGATGATGACGGTACCTAGAGAAGAAGC
CCCGGCTAACTTCGTGC
>60 original_id=109:NU:o12_15683;size=3
GGACGAACGCTGGCGGCAGGCTTAACACATGCAAGTCGAACGGTAACATGAGTGCTTGCA
CTTGATGACGAGTGGCGGACGGGTGAGTAATGTATGGGGATCTGCCGAATGGAGGgggAC
AACAGTTGGAAACGACTGCTAATACCGCATAAAGTTGAgagaCCAAAGCATGGGACCTTC
GGGCCATGCGCCATTTGATGAACCCATATGGGATTAGCTAGTTGGTAGGGTAATGGCTTA
CCAAGGCGACGATCTCTAGCTGGTCTGAGAGGATGACCAGCCACACTGGAACTGAGACAC
GGTCCAGACTCCTACGGGAGGCAGCAGTGGGGAATATTGCACAATGGggggAACCCTGAT
GCAGCCATGCCGCGTGTATGAAGAAGGCCTTCGGGTTGTAAAGTACTTTCGGTGATGAGG
AAGGTGACGTATCTAATAGGTATGTTAATTGACGTTAATTACAGAAGAAGCACCGGCTAA
CTCCGTGC
>61 original_id=110:DR:w173_395915;size=3
GGATGAACGCTGGCGGCATGCTTAACACATGCAAGTCGGACGGGAAGTGGTGTTTCCAGT
GGCGGACGGGTGAGTAACGCGTAAGAACCTGCCCTTGGGAGGGGAACAACAGCTGGAAAC
GGCTGCTAATACCCCGTAGGCTGAGGAGCAAAAGGAGGAATCCGCCCGAGGAGGGGCTCG
CGTCTGATTAGCTAGTTGGTGAGGCAATAGCTTACCAAGGCGATGATCAGTAGCTGGTCC
GAGAGGATGATCAGCCACACTGGGACTGAGACACGGCCCAGACTCCTACGGGAGGCAGCA
GTGGGGAATTTTCCGCAATGGGCGAAAGCCTGACGGAGCAATGCCGCGTGGAGGTAGAAG
GCTTGCTTGTCGTGAACTTCTTTTCCCGGAGAAGAAGCAATGACGGTATCTGGGGAATAA
GCATCGGCTAACTCTGTGC
>62 original_id=74:DR:o12_17606;size=3
GATTGAACGCTGGCGGCATGCTTTACACATGCAAGTCGGACGGCAGCACAGAGAAGCTTG
CTTCTTGGGTGGCGAGTGGCGAACGGGTGAGTAACATATCGGAACGTACCGAGCAGTGGg
ggATAACTAATCGAAAGATTAGCTAATACCGCATATTTTCTGAGGAAGAAAGCAGGGGAC
CATTTGGCCTTGCGCTGTTTGAGCGGCCGATATCTGATTAGCTAGTTGGTGGGGTAAAGG
CCTACCAAGGCGACGATCAGTAGCGGGTCTGAGAGGATGATCCGCCACACTGGGACTGAG
ACACGGCCCAGACTCCTACGGGAGGCAGCAGTGGGGAATTTTGGACAATGGGCGCAAGCC
TGATCCAGCCATGCCGCGTGTCTGAAGAAGGCCTTCGGGTTGTAAAGGACTTTTGTCAGG
GAAGAAAAGGGCGGGGTTAATACCCCTGTCTGATGACGGTACCTGAAGAATAAGCACCGG
CTAACTACGTGC
>65 original_id=65:QU:w173_13143;size=3
GAGTGAACGCTGGCGGCGTGCCTAATACATGCAAGTCGAACGGAATTTAAAAGAGCTTGC
TCTTTTAAATTTAGTGGCGCACGGGTGAGTAATatataGCTAATCTGCCCCTTGCTGGAG
GACAACAGTTAGAAATGACTGCTAATACTCCATACTCCTTtttACCATAAGATAAATCGG
GAAAGAATTTCGGCAAGGGATGAGACTATATCGTATCAGCTAGTCGGTGGGGTAACGGCC
TACCGAGGCTATGACGCGTAACTGGTCTGAGAGGATGATCAGTCACATTGGAACTGAGAC
ACGGTCCAAACTCCTACGGGAGGCAGCAGTAGGGAATATTGCGCAATGGgggAAACCCTG
ACGCAGCAACGCCGCGTGGAGGATGACACTTTTCGGAGCGTAAACTCCTTTTGTTAGGGA
AGAATAATGACGGTACCTAACGAATAAGCACCGGCTAACTCCGTGC
>67 original_id=115:FO:y5_88330;size=2
GGACGAACGCTGGCGGCGTGCCTAATACATGCAAGTCGAACGAGTCCTCCCAATTTGATT
TTATGCTTGCATAAATGATTtttGGATTCGGGACGAGTGGCGAACTGGTGAGTAACACGT
GGGTAACCTGCCCTGAAGTAGGGGATAACATTTGGAAACAGATGCTAATACCGTATAATT
AGTTGGAACCACATGGTTCCAACTTGAAAGATGGCTCTGCTATCACTTTAGGATGGACCC
GCGGCGTATTAGCTAGTTGGTGAGATAAAAGCTCACCAAGGCGATGATACGTAGCCGACC
TGAGAGGGTAATCGGCCACATTGGGACTGAGACACGGCCCAGACTCCTACGGGAGGCAGC
AGTAGGGAATCTTCCACAATGGACGAAAGTCTGATGGAGCAACGCCGCGTGAGTGAAGAA
GGGTTTCGGCTCGTAAAACTCTGTTGTTAAAGAAGAACAAGTGTAAGAGTAACTGTTTAC
GCTTTGACGGTATTTAACCAGAAAGCCACGGCTAACTACGTGC
>69 original_id=38:NU:w173_210505;size=2
GGATGAACGCTGGCGGCATGCTTTACACATGCAAGTCGAACGGGAAGTGGTGTTTCCAGT
GGCGGACGGGTGAGTAACGCGTAAGAACCTGCCCTTGGGAGGGGAACAACAGCTGGAAAC
GGCTGCTAATACCCCGTAAGCTGAGGAGCGAAAGGAGGAATCCGCCCAAGGAGGGGCTCG
CGTCTGATTAGCTAGTTGGTGAGGTAATAGCTTACCAAGGCGGTGATCAGTAGCTGGTCC
GAGAGGATGATCAGCCACACTGGGACTGAGACAAGGCCCAGACTCCTACGGGAGGCAGCA
GTGGGGAATTTTCCGCAATGGGCGAAAGCCTGACGGAGCAATGCCGCGTGGAGGTAAAAG
GCCTACGGGTCATGAACTTCTTTTCCTGGAGAAGAAACAATGACGGTATCTGGGGAATAA
GCATCGGCTAACTCTGTGC
>71 original_id=45:FO:w173_26781;size=2
GATTGAACGCTGGCGGCAGGCTTAACACATGCAAGTCGAACGGTAACATGAGTGCTTGCA
CTTGATGACGAGTGGCGGACGGGTGAGTAAGGTATGGGGATCTACCGAATGGAGGgggAC
AACAGTTGGAAACGTCTGCTAATACCGCATAATGTTGAGAAACCAAAGCATGGGACCTTC
GGGCCATGCGCCATTTGATGAGCCCATATGGGATTAGCTAGTTGGTAGGGTAAAGGCTTA
CCAAGGCGACGATCTCTAGCTGGTCTGAGAGGATGACCAGCCACACTGGAACTGAGACAC
GGTCCAGACTCCTACGGGAGGCAGCAGTGGGGAATATTGCACAATGGgggAAACCCTGAT
GCAGCCATGCCGCGTGTATGAAGAAGGCCTTCGGGTTGTAAAGTACTTTCGGTAATGAGG
AAGGTGATGTATCTAATAGGTACATTAATTGACGTTAATTACAGAAGAAGCACCGGCTAA
CTCCGTGC
>73 original_id=64:NU:y5_77453;size=2
GATTGAACGCTGGCGGCAGGCCTAACACATGCAAGTCGAGCGGCAGCGGAAAGTAGCTTG
CTACTTTGCCGGCGAGCGGCGGACGGGTGAGTAATGTCTGGGAAACTGCCTGATGGAGGg
ggATAACTACTGGAAACGGTAGCTAATACCGCATAATGTCGCAAGACCAAAGAGGgggAC
CTTCGGGCCTCTTGCCATCAGATGTGCCCAGATGGGATTAGCTAGTAGGTGGGGTAACGG
CTCACCTAGGCGACGATCCCTAGCTGGTCTGAGAGGATGACCAGCCACACTGGAACTGAG
ACACGGTCCAGACTCCTACGGGAGGCAGCAGTGGGGAATATTGCACAATGGGCGCAAGCC
TGATGCAGCCATGCCGCGTGTATGAAGAAGGCCTTCGGGTTGTAAAGTACTTTCAGCGGG
GAGGAAGGTGTTGAGGTTAATAACCTCAGCAATTGACGTTACCCGCAGAAGAAGCACCGG
CTAACTCCGTGC
>74 original_id=90:NU:y5_90382;size=2
GGATGAACGCTGGCGGCGTGCCTAACACATGCAAGTCGAGCGGAGATATAGAAGGTGCTT
GCACTTTCTATATTTTAGCGGCGGACGGGTGAGTAACGCGTGGGTAATCTGCCTTATACA
GGGGAATAACACTGAGAAATCATTGCTAATACCTCATAGCTTACGAAATCGCATGATTCT
GTAAGAAAAGATTTATCGGTATAAGAGGAGCCCGCGACTGATTAGCTAGTTGGTAAGGTA
ACGGCTTACCAAGGCGACGATCAGTAGCCGACCTGAGAGGGTGATCGGCCACATTGGGAC
TGAGACACGGCCCAAACTCCTACGGGAGGCAGCAGTGGGGAATATTGCACAATGGGCGAA
AGCCTGATGCAGCAACGCCGCGTGAAGGAAGAAGGTTTTCGGATCGTAAACTTCTATCGA
CAGGGAAGAAAGAAATGACGGTACCTGAGTAAGAAGCCCCGGCTAACTACGTGC
>76 original_id=67:NU:w173_69363;size=2
GGACGAACGCTGGCGGCGTGCCTAATACATGCAAGTCGAGCGAGCGATTTTAACAGAATA
CCTTCGGGTAGGAAGATAAAAGCGCGAGCGGCGGATGGGTGAGTAACACGTGGGCAACCT
ACCCTTTAGCCTGGGATACCACTTGGAAACAGGTGCTAATACCGGATAAGAAGTGAGAGC
ACATGCTCAAGCTATGAAAGGCGGCGTAAGCTGTCACTAAAGGATGGGCCCGCGGTGCAT
TAGCTAGTTGGTAAGGTAACGGCTTACCAAGGCGATGATGCATAGCCGAGTTGAgagaCT
GATCGGCCACATTGGGACTGAGACACGGCCCAAACTCCTACGGGAGGCAGCAGTAGGGAA
TCTTCCACAATGGACGAAAGTCTGATGGAGCAACGCCGCGTGAGTGAAGAAGGTTTTCGG
ATCGTAAAGCTCTGTTGTTGGTGAAGAAAGACAAGGATAGTAACTGATTCATGTTTGACG
GTAATCAACCAGAAAGTCACGGCTAACTACGTGC
>77 original_id=38:NU:w173_124593;size=2
GGACGAACGCTGGCGGCGTGCCTAATACATGCAAGTCGAGCGAGCAATCTTAACGGCCTA
CCAAGGCGATGATGCATAGCCGAGTTGAgagaCTGACCGGCCACATTGGGACTGAGACAC
GGCCCAAACTCCTACGGGAGGCAGCAGTAGGGAATCTTCCACAATGGACGCAAGTCTGAT
GGAGCAACGCCGCGTGAGTGAAGAAGGTTTTCGGATCGTAAAGCTCTGTTGTTGGTGAAG
AAGGACAGGGAAAGCAACTGATTCTTGTTTGACGGTAATCAACCAGAAAGTCACGGCTAA
CTACGTGC
>78 original_id=110:DR:w173_458708;size=2
GGACGAACGCTGGCGGCGTGCCTAATACATGCAAGTTGAGCGCTGAAGGTTGGTACTTGT
ACCGACTGGATGAGCAGCGAACGGGTGAGTAACGCGTGGGGAATCTGCCTTTGAGCGGgg
gACAACATTTGGAAACGAATGCTAATACCGCATAAaaaCTTTAAACACAAGTTTTAAGTT
TGAAAGATGCAATTGCATCACTCAAAGATGATCCCGCGTTGTATTAGCTAGTTGGTGAGG
TAAAGGCTCACCAAGGCGATGATACATAGCCGACCTGAGAGGGTGATCGGCCACATTGGG
ACTGAGACACGGCCCAAACTCCTACGGGAGGCAGCAGTAGGGAATCTTCGGCAATGGACG
AAAGTCTGACCGAGCAACGCCGCGTGAGTGAAGAAGGTTTTCGGATCGTAAAACTCTGTT
GGTAGAGAAGAACGTTGGTGAGAGTGGAAAGCTCATCAAGTGACGGTAACTACCCAGAAA
GGGACGGCTAACTACGTGC
>80 original_id=113:NU:o12_110293;size=2
GATTGAACGCTGGCGGCATGCTTTACACATGCAAGTCGAACGGCAGCACGGAGAGCTTGC
TctctGGTGGCGAGTGGCGAACGGGTGAGTAATGCGTCGGAACGTGCGATGATACGTAGC
CGACCTGAGAGGGTAATCGGCCACATTGGGACTGGGACACGGCCCAAACTCCTACGGGAG
GCAGCAGTAGGGAATCTTCCACAATGGACGCAAGTCTGATGGAGCAACGCCGCGTGGATG
AAGAAGGTCTTCGGATCGTAAAATCCTGTTGTTGAAGAAGAACGGTTGTGAGAGTAACTG
CTCATAACGTGACGGTAATCAACCAGAAAGTCACGGCTAACTACGTGC
>82 original_id=110:DR:w173_91299;size=2
GGATGAACGCTGGCGGCGTGCCTAATACATGCAAGTCGAGCGGTAAGGCTTTCACTCTGT
ATTTAATGAATTTGAATATAGTGTGAAAGTACACGAGCGGCGGACGGCTGAGTAACGCGT
AGGAACGTACCCCAAAGTGAGGGATAAGCACCGGAAACGGTGTCTAATACCGCATGTGAT
CTTCGGATTAAAGCTTTATGCGCTTTGGGAGCGGCCTGCGTAAGATTAGTTTGTTGGTGA
GGTAATGGCTCACCAAGACTACGATCTTTAGCTGGTCTGAGAGGATGATCAGCCAGACTG
GGACTGAGACACGGCCCAGACTCCTACGGGAGGCAGCAGTAGGGAATTTTCCACAATGGA
CGAAAGTCTGATGGAGCAACGCCGCGTGCAGGATGAAGGCCTTCGGGTTGTAAACTGCTT
TTATCTGTGAAGATTATGACGGTAGCAGATGAATAAGGATCGGCTAACTCCGTGC
>83 original_id=43:DR:w173_30178;size=2
GGACGAACGCTGGCGGCGTGCCTAACACATGCAAGTCGAGCGAGTGAATCTCCTTCGGGA
GTGAAGCTAGCGGCGGACGGGTGAGTAACACGTGGGCAACCTGCCTCATAGAGGGGAATA
GCCTTTCGAAAGGAAGATTAATACCGCATAAGATTGTAGCTTCGCATGAAGTAGCAATTA
AAGGAGCAATCCGCTATGAGATGGGCCCGCGGCGCATTAGCTAGTTGGTGAGGTAACGGC
TCACCAAGGCGACGATGCGTAGCCGACCTGAGAGGGTGATCGGCCACATTGGGACTGAGA
CACGGCCCAGACTCCTACGGGAGGCAGCAGTGGGGAATATTGCACAATGGgggAAACCCT
GATGCAGCAACGCCGCGTGAGTGATGACGGCCTTCGGGTTGTAAAGCTCTGTCTTCAGGG
ACGATAATGACGGTACCTGAGGAGGAAGCCACGGCTAACTACGTGC
>84 original_id=55:DR:y5_44945;size=2
GATTGAACGCTGGCGGCAGGCTTAACACATGCAAGTCGAACGGTAACATGAGTGCTTGCA
CTTGATGACGAGTGGCGGACGGGTGAGTAAAGTATGGGGATCTGCCGAATGGAGGgggAC
AACAGTTGGAATTCGAGCTGTCACCAAAGGATGGGCCCGCGGTGCATTAGCTAGTTGGTA
AGGTAACGGCTTACCAAGGCAATGATGCATAGCCGAGTTGAgagaCTGATCGGCCACATT
GGGACTGAGACACGGCCCAAACTCCTACGGGAGGCAGCAGTAGGGAATCTTCCACAATGG
ACGCAAGTCTGATGGAGCAACGCCGCGTGAGTGAAGAAGGTTTTCGGATCGTAAAGCTCT
GTTGTTGGTGAAGAAGGATAGGGGTAGTAACTGATTCTTATTTGACGGTAATCAACCAGA
AAGTCACGGCTAACTACGTGC
>85 original_id=70:DR:o12_23030;size=2
GGACGAACGCTGGCGGCGTGCCTAATACATGCAAGTAGAACGCTGAAGGAGGAGCTTGCT
TCTCTGGATGAGTTGCGAACGGGTGAGTAACGCGTAGGTAACCTGCCTGGTAGCGGgggA
TAACTATTGGAAACGATAGCTAATACCGCATAATAGCAGTTATTGCATGATAACTGTTTG
AAAGGTGCAATTGCACCACTACCAGATGGACCTGCGTTGTATTAGCTAGTTGGTGGGGTA
ACGGCTCACCAAGGCGACGATACATAGCCGACCTGAGAGGGTGATCGGCCACACTGGGAC
TGAGACACGGCCCAGACTCCTACGGGAGGCAGCAGTAGGGAATCTTCGGCAATGGACGGA
AGTCTGACCGAGCAACGCCGCGTGAGTGAAGAAGGTTTTCGGATCGTAAAGCTCTGTTGT
AAGAGAAGAACGAGTGTGAGAGTGGAAAGTTCACACTGTGACGGTATCTTACCAGAAAGG
GACGGCTAACTACGTGC
>86 original_id=41:FO:y5_35360;size=2
GGATGAACGCTAGCTACAGGCTTAACACATGCAAGTCGAGGGGAAACGGCATTGAGTGCT
TGCACTCTTTGGACGTCGACCGGCGCACGGGTGAGTAACGCGTATCCAACCTTCCCATTA
CTGTGGGATAACCTGCCGAAAGGCAGACTAATACCGCATAGTCTTCGATGACGGCATCAG
ATTTGAAGTAAAGATTTATCGGTAATGGATGGGGATGCGTCTGATTAGCTTGTTGGCGGG
GTAACGGCCCACCAAGGCAACGATCAGTAGGGGTTCTGAGAGGAAGGTCCcccACATTGG
AACTGAGACACGGTCCAAACTCCTACGGGAGGCAGCAGTGAGGAATATTGGTCAATGGAC
GGAAGTCTGAACCAGCCAAGTAGCGTGCAGGATGACGGCCCTATGGGTTGTAAACTGCTT
TTGTATGGGGATAAAGTTAGGGACGTGTCCCTATTTGCAGGTACCATACGAATAAGGACC
GGCTAATTCCGTGC
>87 original_id=103:Q7:R75_23216;size=2
GATTGAACGCTGGCGGCATGCCTTACACATGCAAGTCGAACGGTAACAGGTCTTCGGACG
CTGACGAGTGGCGAACGGGTGAGTAATACATCGGAACGTGCCCAGTCGTGGgggATAACT
ACTCGAAAGAGTAGCTAATACCGCATACGATCTGAGGATGAAAGCGGgggACCTTCGGGC
CTCGcgcgATTGGAGCGGCCGATGGCAGATTAGGTAGTTGGTGGGATAAAAGCTTACCAA
GCCGACGATCTGTAGCTGGTCTGAGAGGACGACCAGCCACACTGGGACTGAGACACGGCC
CAGACTCCTACGGGAGGCAGCAGTGGGGAATTTTGGACAATGGGCGAAAGCCTGATCCAG
CAATGCCGCGTGCAGGATGAAGGCCTTCGGGTTGTAAACTGCTTTTGTACGGAACGAAaa
aGCTCCTTCTAATACAGGgggCCCATGACGGTACCGTAAGAATAAGCACCGGCTAACTAC
GTGC
>88 original_id=74:DR:o12_5499;size=2
GGACGAACGCTGGCGGCGTGCCTAATACATGCAAGTCGAGCGAAGTTtttCTGGTGCTTG
CACCGGAAaaaCTTAGCGGCGAACGGGTGAGTAACACGTAAAGAACCTGCCTCATAGACT
GGGACAACTATTGGAAACGATAGCTAATACCGGATAACAGCATTAACTGCATGGTTGATG
TTTAAAAGTTGGTTTTGCTAACACTATGAGATGGCTTTGCGGTGCATTAGCTAGTTGGTG
GGGTAAAGGCCTACCAAGGCGACGATGCATAGCCGACCTGAGAGGGTGATCGGCCACACT
GGGACTGAGACACGGCCCAGACTCCTACGGGAGGCAGCAGTAGGGAATCTTCCGCAATGG
GCGAAAGCCTGACGGAGCAACGCCGCGTGAGTGAAGAAGGATTTCGGTTCGTAAAGCTCT
GTTGTTAGGGAAGAATGATTGTGTAGTAACTATACACAGTAGAGACGGTACCTAACCAGA
AAGCCACGGCTAACTACGTGC
>89 original_id=110:DR:w173_478627;size=2
GATTGAACGCTGGCGGCAGGCCTAACACATGCAAGTCGGACGGTAGCACAGagagCTTGC
TCTCGGGTGACGAGTGGCGGACGGGTGAGTAATGTCTGGGGATCTGCCCGATAGAGGggg
ATAACCACTGGAAACGGTGGCTAATACCGCATAACGTCGCAAGACCAAAGAGGgggACCT
TCGGGCCTCTCACTATCGGATGAACCCAGATGGGATTAGCTAGTAGGCGGGGTAATGGCC
CACCTAGGCGACGATCCCTAGCTGGTCTGAGAGGATGACCAGCCACACTGGAACTGAGAC
ACGGTCCAGACTCCTACGGGAGGCAGCAGTGGGGAATATTGCACAATGGGCGCAAGCCTG
ATGCAGCCATGCCGCGTGTATGAAGAAGGCCTTCGGGTTGTAAAGTACTTTCAGCGGGGA
GGAAGGCGATGGGGTTAATAACCCTGTCGATTGACGTTACCCGCAGAAGAAGCACCGGCT
AACTCCGTGC
>90 original_id=109:NU:o12_47535;size=2
GGACGAACGCTGGCGGCGTGCCTAATACATGCAAGTCGAGCGAGCAATTTTGATTACCAA
GGCGATGATGCATAGCCGAGTTGAgagaCTGACCGGCCACATTGGGACTGAGACACGGCC
CAAACTCCTACGGGAGGCAGCAGTAGGGAATCTTCCACAATGGACGCAAGTCTGATGGAG
CAACGCCGCGTGAGTGAAGAAGGTTTTCGGATCGTAAAGCTCTGTTGTTGGTGAAGAAGG
ACAAGGGTAGTAACTGATTCTTGTTTGACGGTAATCAACCAGAAAGTCACGGCTAACTAC
GTGC
>91 original_id=110:DR:w173_21937;size=2
GGATGAACGCTGGCGGCGTGCTTAACACATGCAAGTCGAACGGAAAGGCTCCTGCTTGCA
GGGGTACTCGAGTGGCGAACGGGTGAGTAACACGTGGGTGATCTGCCCTGCACTTCGGGA
TAAGCCTGGGAAACTGGGTCTAATACCGGATAGGACGATGGTTTGGATGCCATTGTGGAA
AGTTttttCGGTGTGGGATGAGCTCGCGGCCTATCAGCTTGTTGGTGGGGTAATGGCCTA
CCAAGGCGTCGACGGGTAGCCGGCCTGAGAGGGTGTACGGCCACATTGGGACTGAGATAC
GGCCCAGACTCCTACGGGAGGCAGCGGTGGGGAATATTGCACAATGGGCGCAAGCCTGAT
GCAGCGACGCCGCGTGGgggATGACGGCCTTCGGGTTGTAAACTCCTTTCGCTAGGGACG
AAGCGCAAGTGACGGTACCTGGAGAAGAAGCACCGGCTAACTACGTGC
>92 original_id=65:QU:w173_7209;size=2
GATTGAACGCTGGCGGCAGGCTTAACACATGCAAGTCGAACGGTAACATGAAGAAGCTTG
CTTCTTTGATGACGAGTGGCGGACGGGTGAGTAATGCTTGGGAATCTAGCTTATGGAGGg
ggATAACTACGGGAAACTGTAGCTAATACCGCGTAGAATCGAgagaTGAAAGTGTGGGAC
CTTCGGGCCACATGCCATAGGATGAGCCCAAGTGGGATTAGGTAGTTGGTGAGGTAAAGG
CTCACCAAGCCGACGATCTCTAGCTGGTCTGAGAGGATGACCAGCCACACTGGGACTGAG
ACACGGCCCAGACTCCTACGGGAGGCAGCAGTGGGGAATATTGCGCAATGGgggCAACCC
TGACGCAGCCATGCCGCGTGAATGAAGAAGGCCTTCGGGTTGTAAAGTTCTTTCGGTAGC
GAGGAAGGCATTTAGTTTAATAGACTAAGTGATTGACGTTAACTACAGAAGAAGCACCGG
CTAACTCCGTGC
>94 original_id=61:DR:w173_46088;size=2
ATGAACGCTGGCGGCGTGCCTAATACATGCAAGTCGAGCGAACAGATAAGGAGCTTGCTC
CTTTGACGTTAGCGGCGGACGGGTGAGTAACACGTGGGTAACCTACCTATAAGACTGGAA
TAACTCCGGGAAACCGGGGCTAATGCCGGATAACATGTTGAACCGCATGGTTCTACAGTG
AAAGGCGGCTTTGCTGTCACTTATAGATGGACCCGCGCCGTATTAGCTAGTTGGTGAGGT
AACGGCTCACCAAGGCAACGATACGTAGCCGACCTGAGAGGGTGATCGGCCACACTGGAA
CTGAGACACGGTCCAGACTCCTACGGGAGGCAGCAGTAGGGAATCTTCCGCAATGGGCGA
AAGCCTGACGGAGCAACGCCGCGTGAGTGATGAAGGTCTTCGGATCGTAAAACTCTGTTA
TTAGGGAAGAACAAATGCGTAAGTAACTGTGCGCGTCTTGACGGTACCTAATCAGAAAGC
CACGGCTAACTACGTGC
>95 original_id=49:NU:y5_121739;size=2
GATTGAACGCTGGCGGCAGGCTTAACACATGCAAGTCGAACGGTAACATGAGTGCTTGCA
CTTGATGACGAGTGGCGGACGGGTGAGTAAAGTATGGGGATCTGCCGAATGGAAGGGGAC
AACAGTTGGAAACGACTGCTAATACCGTATAATGTCGCGAGACCAAAGCATGGGACTTTC
GGGCCATGCGCCATTTGATGAACCTATATGGGATTAGCTAGTAGGTGGGGTAAAGGCTCA
CCTAGGCGACGATCTCTAGCTGGTCTGAGAGGATGGCCAGCCACACTGGAACTGAGACAC
GGTCCAGACTCCTACGGGAGGCAGCAGTGGGGAATATTGCACAATGGggggAACCCTGAT
GCAGCCATGCCGCGTGTATGAAGAAGGCCTTCGGGTTGTAAAGTACTTTCGGTGATGAGG
AAGGTGATGTATCTAATAGGTACATCAATTGACGTTAATTACAGAAGAAGCACCGGCTAA
CTCCGTGC
>96 original_id=103:Q7:R75_1968;size=2
GATTGAACGCTGGCGGCATGCCTTACACATGCAAGTCGAACGGCAGCATGATCTAGCTTG
CTAGATTGATGGCGAGTGGCGAACGGGTGAGTAATACATCGGAACGTGCCCTGTAGTGGg
ggATAACTAGTCGAAAGATTAGCTAATACCGCATACGACCTGAGGGTGAAAGTGGgggAC
CGCAAGGCCTCATGCTATAGGAGCGGCCGATGTCTGATTAGCTAGTTGGTGGGGTAAAGG
CCCACCAAGGCGACGATCAGTAGCTGGTCTGAGAGGACGATCAGCCACACTGGGACTGAG
ACACGGCCCAGACTCCTACGGGAGGCAGCAGTGGGGAATTTTGGACAATGGgggCAACCC
TGATCCAGCAATGCCGCGTgtgtgAAGAAGGCCTTCGGGTTGTAAAGCACTTTTGTCCGG
AAAGAAATCGCACTTACTAATATTAGGTGTGGATGACGGTACCGGAAGAATAAGGACCGG
CTAACTACGTGC
>97 original_id=74:DR:o12_1058;size=2
GGACGAACGCTGGCGGCGTGCCTAATACATGCAAGTAGAACGCACAGTTTATACCGTAGC
TTGCTACACCATAGACTGTGAGTTGCGAACGGGTGAGTAACGCGTAGGTAACCTGCCTGG
TAGCGGgggATAACTATTGGAAACGATAGCTAATACCGCATAATATTAATTATTGCATGA
TAATTAATTGAAAGGTGCAATTGCACCACTACCAGATGGACCTGCGTTGTATTAGCTAGT
AGGTGAGGTAACGGCTCACCTAGGCGACGATACATAGCCGACCTGAGAGGGTGATCGGCC
ACACTGGGACTGAGACACGGCCCAGACTCCTACGGGAGGCAGCAGTAGGGAATCTTCGGC
AATGGACGAAAGTCTGACCGAGCAACGCCGCGTGAGTGAAGAAGGTTTTCGGATCGTAAA
GCTCTGTTGTAAGAGAAGAACGGGTGTGAGAGTGGAAAGTTCACACTGTGACGGTATCTT
ACCAGAAAGGGACGGCTAACTACGTGC
>99 original_id=74:DR:o12_27060;size=2
GGACGAACGCTGGCGGCGTGCCTAATACATGCAAGTAGAACGCTGAAGagagGAGCTTGC
TCTTCTTGGATGAGTTGCGAACGGGTGAGTAACGCGTAGGTAACCTGCCTTGTAGCGGgg
gATAACTATTGGAAACGATAGCTAATACCGCATAACAATGGATGACACATGTCATTTATT
TGAAAGGGGCAATTGCTCCACTACAAGATGGACCTGCGTTGTATTAGCTAGTAGGTGAGG
TAATGGCTCACCTAGGCGACGATACATAGCCGACCTGAGAGGGTGATCGGCCACACTGGG
ACTGAGACACGGCCCAGACTCCTACGGGAGGCAGCAGTAGGGAATCTTCGGCAATGGggg
CAACCCTGACCGAGCAACGCCGCGTGAGTGAAGAAGGTTTTCGGATCGTAAAGCTCTGTT
GTAAGTCAAGAACGGGTGTGAGAGTGGAAAGTTCACACTGTGACGGTAGCTTACCAGAAA
GGGACGGCTAACTACGTGC
>101 original_id=55:DR:y5_23650;size=2
GAACGAACGCTGGCGGCATGCCTAACACATGCAAGTCGAACGAGACCTTCGGGTCTAGTG
GCGCACGGGTGCGTAACGCGTGGGAATCTGCCCTTGGGTTCGGAATAACAGTTGGAAACG
ACTGCTAATACCGGATGATGACGTAAGTCCAAAGATTTATCGCCCAGGGATGAGCCCGCG
TAGGATTAGCTAGTTGGTGGGGTAAAGGCCTACCAAGGCGACGATCCTTAGCTGGTCTGA
GAGGATGATCAGCCACACTGGGACTGAGACACGGCCCAGACTCCTACGGGAGGCAGCAGT
GGGGAATATTGGACAATGGGCGAAAGCCTGATCCAGCAATGCCGCGTGAGTGATGAAGGC
CTTAGGGTTGTAAAGCTCTTTTACCCGGGATGATAATGACAGTACCGGGAGAATAAGCCC
CGGCTAACTCCGTGC
>102 original_id=110:DR:w173_1129746;size=2
GATTGAACGCTGGCGGCATGCTTTACACATGCAAGTCGAACGGCAGCGCGGGCTTCGGCC
TGGCGGCGAGTGGCGAACGGGTGAGTAATACATCGGAACGTGCCCAGTAGTGGgggATAG
CTCGGCGAAAGCCGGATTAATACCGCATACGACCTGAGGGTGAAAGCGGgggATCTTCGG
ACCTCGCGCTATTGGAGCGGCCGATGGCAGATTAGCTTGTTGGTGGGGTAAAGGCCTACC
AAGGCGACGATCTGTAGCTGGTCTGAGAGGACGACCAGCCACACTGGGACTGAGACACGG
CCCAGACTCCTACGGGAGGCAGCAGTGGGGAATTTTGGACAATGGGCGCAAGCCTGATCC
AGCAATGCCGCGTgtgtgATGAAGGCCTTCGGGTTGTAAAGCACTTTTGGCGGGAACGAA
AAGGACTGTGCCAATACCATGGTTCGATGACGGTACCCGCAGAATAAGCACCGGCTAACT
ACGTGC
>104 original_id=96:FO:i1or2_9334;size=2
GATTGAACGCTGGCGGCATGCCTTACACATGCAAGTCGAACGGCAGCACGGGAGCAATCC
TGGTGGCGAGTGGCGAACGGGTGAGTAAAGTATCGGAACGTGCCCAGTCGTGGgggATAA
CGTAGCGAAAGCTACGCTAATACCGCATACGATCTATGGATGAAAGCGGgggATCGCAAG
ACCTCGcgcgATTGGAGCGGCCGATATCAGATTAGGTAGTTGGTGGGGTAAAGGCCTACC
AAGCCGACGATCTGTAGCTGGTCTGAGAGGACGACCAGCCACACTGGGACTGAGACACGG
CCCAGACTCCTACGGGAGGCAGCAGTGGGGAATTTTGGACAATGGGCGCAAGCCTGATCC
AGCAATGCCGCGTGCAGGATGAAGGCCTTCGGGTTGTAAACTGCTTTTGTACGGAGCGAA
AAGGCTTCCACTAATACTGGgggCTCATGACGGTACCGTAAGAATAAGCACCGGCTAACT
ACGTGC
>105 original_id=47:NU:w173_100394;size=2
GGACGAACGCTGGCGGCGTGCCTAATACATGCAAGTCGAGCGAGCAAAGTTAAAGGAATA
CTTCGGTAGGAATTTAATAGCGCGAGCGGCGGATGGGTGAGTAACACGTGGGCAACCTGC
CCTTTAGCTTGGGATACCACTTGGAAACAGGTGCTAATACCAAATAAGAAGTAAGAGCGC
ATGCTCAAGCTATGAAAGGCGGCTTTCGAGCTGTCACTAAAGGATGGGCCCGCGGCGTAT
TAGCTAGTTGGTGGAGTAACGGTTCACCAAGGCAATGATACGTAGCCGACCTGAGAGGGT
AATCGGCCACATTGGGACTGAGACACGGCCCAAACTCCTACGGGAGGCAGCAGTAGGGAA
TCTTCCACAATGGACGCAAGTCTGATGGAGCAACGCCGCGTGGATGAAGAAGGTTTTCGG
ATCGTAAAGCTCTGTTGTTGGTGAAGAAGGACATGGGTAGTAACTGATCTATGTTTGACG
GTAATCAACCAGAAAGTCACGGCTAACTACGTGC
>106 original_id=112:DR:y5_12467;size=2
GATTGAACGCTAGCGGGATGCCTTACACATGCAAGTCGAACGGCAGCACGGACTTCGGTC
TGGTGGCGAGTGGCGAACGGGTGAATAATGTATCGGAACGTGCCCAGTAGCGGgggATAA
CTACGCGAAAGCGTAGCTAATACCGCATACGCCCTACGGgggAAAGCAGGGGATCGCAAG
ACCTTGCACTATTGGAGCGGCCGATATCGGATTAGCTAGTTGGTGGGGTAACGGCTCACC
AAGGCGACGATCCGTAGCTGGTTTGAGAGGACGACCAGCCACACTGGGACTGAGACACGG
CCCAGACTCCTACGGGAGGCAGCAGTGGGGAATTTTGGACAATGGgggAAACCCTGATCC
AGCCATCCCGCGTGTGCGATGAAGGCCTTCGGGTTGTAAAGCACTTTTGGCAGGAAAGAA
ACGTCATGGGTTAATACCCCGTGAAACTGACGGTACCTGCAGAATAAGCACCGGCTAACT
ACGTGC
>107 original_id=110:DR:w173_452782;size=2
GGACGAACGCTGGCGGCGTGCCTAATACATGCAAGTCGAACGCTTTACTTTTCACCGGAG
CTTGCTCCACCGAAAAGTAAAGAGTGGCGGACGGGTGAGTAACACGTGGGCAACCTGCCC
AACAGAGGgggATAACACTTGGAAACAGGTGCTAATACCGCATAATTTGTTTTCCCGCAT
GGGAGAATAATAAAAGACGCCTTACGGTGTCACTGTTGGATGGGCCCGCGCTGCATTAGT
TAGTTGGTGGGGTAATGGCCTACCAAGACCGTGATGCATAGCCGACCTGAGAGGGTGATC
GGCCACACTGGGACTGAGACACGGCCCAGACTCCTACGGGAGGCAGCAGTAGGGAATCTT
CGGCAATGGACGAAAGTCTGACCGAGCAACGCCGCGTGAGTGAAGAAGGTTTTCGGATCG
TAAAACTCTGTTGTTAGAGAAGAACAAGTGGGAGAGTAACTGTTCCCACCTTGACGGTAT
CTAACCAGAAAGCCACGGCTAACTACGTGC
>108 original_id=38:NU:w173_132936;size=2
GATTGAACGCTGGCGGCAGGCCTAACACATGCAAGTCGAGCGGCAGCGGGAGGAAGCTTG
CTTCCTCGCCGGCGAGCGGCGGACGGGTGAGTAATGTCTGGGAAACTGCCCGATGGAGGg
ggATAACTACTGGAAACGGTAGCTAATACCGCATAACGTCTACGGACCAAAGTGGgggAC
CTTCGGGCCTCACACCATCGGATGTGCCCAGATGGGATTAGCTGGTAGGTGGGGTAATGG
CTCACCTAGGCGACGATCCCTAGCTGGTCTGAGAGGATGACCAGCCACACTGGAACTGAG
ACACGGTCCAGACTCCTACGGGAGGCAGCAGTGGGGAATATTGCACAATGGGCGCAAGCC
TGATGCAGCCATGCCGCGTgtgtgAAGAAGGCCTTCGGGTTGTAAAGCACTTTCAGCGAG
GAGGAAGGCGTTGTAGTTAATAACTGCAGCGATTGACGTTACTCGCAGAAGAAGCACCGG
CTAACTCCGTGC
>109 original_id=66:NU:o12_94676;size=2
GGATGAACGCTGGCGGCGTGCTTAACACATGCAAGTCGAACGAACCTTCGGGTTAGTGGC
GGACGGGTGAGTAACGCGTGGGAATCTGCCCTCAGGAGGgggATAACGACTGGAAACGGT
CGCTAATACCCCATATGCCGAGAGGTGAAATGAATTTCGCCTGAGGATGAGCCCGCGTCT
GATTAGCTAGTTGGTGGGGTAAGAGCCTACCAAGGCGACGATCAGTAGCTGGTCTGAGAG
GATGATCAGCCACACTGGGACTGAGACACGGCCCAGACTCCTACGGGAGGCAGCAGTGGG
GAATTTTCCGCAATGGGCGAAAGCCTGACGGAGCAACGCCGCGTGAGGGATGAAGGCCTC
TGGGCTGTAAACCTCTTTTCTCAAGGAAGAAGATCTGACGGTACTTGAGGAATAAGCCAC
GGCTAATTCCGTGC
>110 original_id=65:QU:w173_17512;size=2
GGATGAACGCTAGCGGCAGGCCTAACACATGCAAGTCGAGGGAGAGGTTACCTTCGGGTA
ACCAAAACCGGCGCACGGGTGCGTAACGCGTATACAATCTGCCTTTCACATAGGGATAGC
CCGAAGAAATTTGGATTAATACCTAATGGTAtataAGAGCGGCATCGTTtttATATTAAA
GCTACGGTGGTGAAAGATGAGTATGCGTTCTATTAGCTAGTTGGAGAGGTAACGGCTCCC
CAAGGCGACGATAGATAGGGGTTCTGAGAGGGATGTCCcccACACTGGTACTGAGATACG
GACCAGACTCCTACGGGAGGCAGCAGTGAGGAATATTGGACAATGGTCGGAAGACTGATC
CAGCCATGCCGCGTGCAGGATGAAGGTCCTATGGATTGTAAACTGCTTTTGTAAGGGAAG
AATAAGGAGTACGTGTACTTTGATGACGGTACCTTACGAATAAGCATCGGCTAACTCCGT
GC
>111 original_id=110:DR:w173_883293;size=2
GGACGAACGCTGGCGGCGTGCCTAATACATGCAAGTCGAGCGAGCAAAGTTAAAGGAATA
CTTCGGTAGGAATTTAATAGCGCGAGCGGCGGATGGGTGAGTAACACGTGGGCAATCTAC
CCTTTAGCTTGGGATACCACTTGGAAACAGGTGCTAATACCAAATAAGAAGTAAGAGCGC
ATGCTCAAGCTATGAAAGGCGGCTTTCGAGCTGTCACTAAAGGATGATCCCGCGGTGCAT
TAGCTAGTTGACGCCGCGTGAGTGAAGAAGGTTTTCGGATCGTAAAGCTCTGTTGTTGGT
GAAGAAGGACAAGGGTAGTAACTGATTCTTGTTTGACGGTAATCAACCAGAAAGTCACGG
CTAACTACGTGC
>112 original_id=54:DR:o12_44795;size=2
GAGTGAACGCTGGCGGTAGGCCTAACACATGCAAGTCGAACGGCAGCACAGGAGAGCTTG
CTctctGGGTGGCGAGTGGCGGACGGGTGAGGAATGCATCGGAATCTACTCTTTCGTGGg
ggATAACGTAGGGAAACTTACGCTAATACCGCATACGACCTACGGGTGAAAGCCGGGGAC
CTTCGGGCCTGGCGCGAAAGAATGAGCCGATGCCCGATTAGCTAGTTGGCGGGGTAAGAG
CCCACCAAGGCGACGATCGGTAGCTGGTCTGAGAGGATGATCAGCCACACTGGAACTGAG
ACACGGTCCAGACTCCTACGGGAGGCAGCAGTGGGGAATATTGGACAATGGGCGCAAGCC
TGATCCAGCCATACCGCGTGGGTGAAGAAGGCCTTCGGGTTGTAAAGCCCTTTTGTTGGG
AAAGAAAAGCAGTCGGTTAATACCCGATTGTTCTGACGGTACCCAAAGAATAAGCACCGG
CTAACTTCGTGC
